# Supplementary material for: Pyrazolo[4,3-c]pyridine Sulfonamides as Carbonic Anhydrase Inhibitors: Synthesis, Biological and In Silico Studies
Source: Pharmaceuticals (Basel). 2022 Mar 7;15(3):316. doi: 10.3390/ph15030316 (PMC8955975; doi:10.3390/ph15030316)
Supplement: Supplementary file 1 [file pharmaceuticals-15-00316-s001.zip]

Archive with 1 entries (1 files):
- pharmaceuticals-1601855-supplementary.pdf
